# Supplementary material for: Mechanisms of life cycle simplification in African trypanosomes
Source: Nat Commun. 2024 Dec 2;15:10485. doi: 10.1038/s41467-024-54555-w (PMC11612274; doi:10.1038/s41467-024-54555-w)
Supplement: Supplementary file 4 — Supplementary data 1 [file 41467_2024_54555_MOESM4_ESM.xlsx]

## Sheet: Sheet 1 - S1
S1
Name	Subspecies	Type	Subgenus	Pleomorphic	Source	Sequence_length	Total_Gbp_Forward	Total_Gbp_Reverse	Mapped(%)	country	host	subregion	Year of isolation	seq platform
927	T.b.brucei	T.b.brucei	Trypanozoon	Y	Sanger	76	4.6	4.6	89.79					Illumina
940	T.b.equiperdum	T. b. equiperdum type OVI	Trypanozoon	N	This_study	150	2.1	2.1	89.84	Ethiopia	horse		2008	DNBSEQ
280104	T.b.evansi	T. b. evansi type A	Trypanozoon	N	This_study	150	1.6	1.6	92.28	Indonesia	water buffalo	Asia	1982	DNBSEQ
108AT	T.b. gambiense	T.b.gambiense	Trypanozoon	Y	PRJEB49966	150	3.5	3.5	92.97	Democratic Republic of the Congo	human	Central Africa	2007	DNBSEQ
108BT	T.b. gambiense	T.b.gambiense	Trypanozoon	Y	PRJEB49966	150	3.6	3.6	92.26	Democratic Republic of the Congo	human	Central Africa	2007	DNBSEQ
15BT-relapse	T.b. gambiense	T.b.gambiense	Trypanozoon	Y	PRJEB49966	150	3.6	3.6	93.87	Democratic Republic of the Congo	human	Central Africa	2008	DNBSEQ
340AT	T.b. gambiense	T.b.gambiense	Trypanozoon	Y	PRJEB49966	150	1.5	1.5	90.98	Democratic Republic of the Congo	human	Central Africa	2006	DNBSEQ
348BT	T.b. gambiense	T.b.gambiense	Trypanozoon	Y	PRJEB49966	150	3.5	3.5	93.56	Democratic Republic of the Congo	human	Central Africa	2006	DNBSEQ
57AT	T.b. gambiense	T.b.gambiense	Trypanozoon	Y	PRJEB49966	150	3.6	3.6	93.49	Democratic Republic of the Congo	human	Central Africa	2007	DNBSEQ
ABBA	T.b. gambiense II	T.b. gambiense II	Trypanozoon	Y	PRJEB49966	150	3.5	3.5	90.28	Côte d'Ivoire	human	West Africa	1983	DNBSEQ
AGAL-CI-78-TCH312	T.b. brucei	T.b.brucei	Trypanozoon	Y	PRJEB49966	150	3.6	3.6	88.54	Côte d'Ivoire	chicken	West Africa	1978	DNBSEQ
Alfort	T.b.evansi	T. b. evansi type A	Trypanozoon	N	This_study	150	1.8	1.8	88.72					DNBSEQ
American-Strain	T.b.evansi	T. b. evansi type A	Trypanozoon	N	This_study	150	1.8	1.8	90.43					DNBSEQ
AnTat-12-1S	T.b. rhodesiense	T.b.rhodesiense	Trypanozoon	Y	PRJEB49966	150	3.5	3.5	88.5	Rwanda	human	East Africa	1971	DNBSEQ
AnTat-3-1	T.b.evansi	T. b. evansi type A	Trypanozoon	N	This_study	150	1.7	1.7	93.43		capybara	South America	1969	DNBSEQ
AnTat-3-3	T.b.evansi	T. b. evansi type A	Trypanozoon	N	This_study	150	1.9	1.9	93.54		capybara	South America	1969	DNBSEQ
ATCC-30019	T.b.evansi	T. b. evansi type A	Trypanozoon	N	This_study	150	1.8	1.8	89.44		horse			DNBSEQ
ATCC-30023	T.b.evansi	T. b. evansi type A	Trypanozoon	N	This_study	150	2	2	94.25					DNBSEQ
ATCC30019	T.b.evansi	T. b. evansi type A	Trypanozoon	N	This_study	150	1.7	1.7	89.73		horse			DNBSEQ
BIM-AnTat-8-1-P8	T.b. gambiense	T.b.gambiense	Trypanozoon	Y	PRJEB49966	150	3.6	3.6	90.12	Cameroon	human	Central Africa	1976	DNBSEQ
Bosendja	T.b. gambiense	T.b.gambiense	Trypanozoon	Y	PRJEB49966	150	3.6	3.6	92.48	Democratic Republic of the Congo	human	Central Africa	1972	DNBSEQ
BoTat-1-1	T.b.equiperdum	T. b. equiperdum type BoTat	Trypanozoon	N	This_study	150	2.2	2.2	90.82	Morocco	horse			DNBSEQ
Canadian-Strain	T.b.evansi	T. b. evansi type A	Trypanozoon	N	This_study	150	2.5	2.5	90.2		horse			DNBSEQ
Colombia	T.b.evansi	T. b. evansi type A	Trypanozoon	N	This_study	150	1.6	1.6	89.52	Colombia	horse		1973	DNBSEQ
Dodola_943	T.b.equiperdum	T. b. equiperdum type OVI	Trypanozoon	N	SRR5307573	70	0.9953	0.9953	92.75	Ethiopia	horse		2008	Illumina
E28	T.b.equiperdum	T. b. equiperdum type BoTat	Trypanozoon	N	This_study	150	2.1	2.1	93.72	Italy	horse		1977	DNBSEQ
EATRO2340	T.b.rhodesiense	T.b.rhodesiense	Trypanozoon	Y	ERR019097	76	1.8	1.8	82.9					Illumina
EATRO3	T.b.rhodesiense	T.b.rhodesiense	Trypanozoon	Y	ERR019098	76	1.4	1.4	81.16					Illumina
FEO	T.b. gambiense II	T.b. gambiense II	Trypanozoon	Y	PRJEB49966	150	3.6	3.6	88.15	Togo	human	West Africa	1938	DNBSEQ
FEO-AnTat-16-1	T.b. gambiense II	T.b. gambiense II	Trypanozoon	Y	PRJEB49966	150	3.6	3.6	89.04	Togo	human	West Africa	1938	DNBSEQ
GMOM-ZM-83-TRPZ-317	T.b. brucei	T.b.brucei	Trypanozoon	Y	PRJEB49966	150	3.5	3.5	88.72	Zambia	tsetse	East Africa	1983	DNBSEQ
GPAP-CI-82-KP10-29	T.b. brucei	T.b.brucei	Trypanozoon	Y	PRJEB49966	150	3.6	3.6	87.05	Côte d'Ivoire	tsetse	West Africa	1982	DNBSEQ
HAMBURG	T.b.evansi	T. b. evansi type A	Trypanozoon	N	This_study	150	1.7	1.7	89.96		horse			DNBSEQ
IVMt1	T.b.evansi	T. b. evansi type C	Trypanozoon	N	SRR7910035	35-301	8.4	8.4	96.4	Mongolia	horse			Illumina
Jua	T.b. gambiense	T.b.gambiense	Trypanozoon	Y	PRJEB49966	150	3.6	3.6	92.67	Cameroon	human	Central Africa	1976	DNBSEQ
Kazakstan	T.b.evansi	T. b. evansi type A	Trypanozoon	N	This_study	150	1.7	1.7	90.04	Kazachstan	camel	Asia	1995	DNBSEQ
Kenya	T.b.evansi	T. b. evansi type A	Trypanozoon	N	This_study	150	2.1	2.1	90.56	Kenya	camel	East Africa		DNBSEQ
LIGO	T.b. gambiense II	T.b. gambiense II	Trypanozoon	Y	PRJEB49966	150	3.5	3.5	89.15	Côte d'Ivoire	human	West Africa	1984	DNBSEQ
LiTat-1-5-P9	T.b. gambiense	T.b.gambiense	Trypanozoon	Y	PRJEB49966	150	3.6	3.6	91.35	Côte d'Ivoire	human	West Africa	1952	DNBSEQ
LOGRA	T.b. gambiense	T.b.gambiense	Trypanozoon	Y	PRJEB49966	150	3.6	3.6	90.21	Democratic Republic of the Congo	human	Central Africa	1968	DNBSEQ
MBA	T.b. gambiense	T.b.gambiense	Trypanozoon	Y	PRJEB49966	150	3.5	3.5	93.38	Democratic Republic of the Congo	human	Central Africa	1974	DNBSEQ
MBO-NG-74-R10	T.b. brucei	T.b.brucei	Trypanozoon	Y	PRJEB49966	150	3.6	3.6	94.28	Nigeria	cattle	West Africa	1974	DNBSEQ
MBOT-GM-77-GB2	T.b. brucei	T.b.brucei	Trypanozoon	Y	PRJEB49966	150	3.6	3.6	89.06	The Gambia	cattle	West Africa	1977	DNBSEQ
MCAM-ET-2013-MU-01	T.b.evansi	T. b. evansi type A	Trypanozoon	N	This_study	150	2.5	2.5	90.93	Ethiopia	camel		2013	DNBSEQ
MCAM-ET-2013-MU-02	T.b.evansi	T. b. evansi type A	Trypanozoon	N	This_study	150	2.9	2.9	90.62	Ethiopia	camel		2013	DNBSEQ
MCAM-ET-2013-MU-04	T.b.evansi	T. b. evansi type A	Trypanozoon	N	This_study	150	2.8	2.8	91.91	Ethiopia	camel		2013	DNBSEQ
MCAM-ET-2013-MU-05	T.b.evansi	T. b. evansi type A	Trypanozoon	N	This_study	150	2.3	2.3	91.91	Ethiopia	camel		2013	DNBSEQ
MCAM-ET-2013-MU-09	T.b.evansi	T. b. evansi type A	Trypanozoon	N	This_study	150	2.4	2.4	93.7	Ethiopia	camel		2013	DNBSEQ
MCAM-ET-2013-MU-14	T.b.evansi	T. b. evansi type B	Trypanozoon	N	This_study	150	2.5	2.5	93.06	Ethiopia	camel		2013	DNBSEQ
MCAM-ET-2013-MU-17	T.b.evansi	T. b. evansi type A	Trypanozoon	N	This_study	150	2.6	2.6	92.25	Ethiopia	camel		2013	DNBSEQ
MCAP-CI-91-BALEA-2	T.b. brucei	T.b.brucei	Trypanozoon	Y	PRJEB49966	150	3.6	3.6	87	Côte d'Ivoire	goat	West Africa	1991	DNBSEQ
Merzouga-56	T.b.evansi	T. b. evansi type A	Trypanozoon	N	This_study	150	1.8	1.8	90.67	Morocco	camel		1997	DNBSEQ
MHOM-SD-82-BIYAMINA	T.b. rhodesiense	T.b.rhodesiense	Trypanozoon	Y	PRJEB49966	150	3.6	3.6	89.45	South Sudan	human	East Africa	1982	DNBSEQ
MHOM-SD-82-MUSIKIA-cloneA	T.b. gambiense	T.b.gambiense	Trypanozoon	Y	PRJEB49966	150	3.5	3.5	88.72	South Sudan	human	East Africa	1982	DNBSEQ
MHOM-ZM-80-TRPZ-23	T.b. rhodesiense	T.b.rhodesiense	Trypanozoon	Y	PRJEB49966	150	3.5	3.5	86.55	Zambia	human	East Africa	1980	DNBSEQ
MHOM-ZM-83-TRPZ-349	T.b. rhodesiense	T.b.rhodesiense	Trypanozoon	Y	PRJEB49966	150	3.3	3.3	86.79	Zambia	human	East Africa	1983	DNBSEQ
MSUS-CI-78-TSW-157	T.b. gambiense II	T.b. gambiense II	Trypanozoon	Y	PRJEB49966	150	3.6	3.6	87.82	Côte d'Ivoire	pig	West Africa	1978	DNBSEQ
MSUS-CI-78-TSW382	T.b. brucei	T.b.brucei	Trypanozoon	Y	PRJEB49966	150	3.6	3.6	90.93	Côte d'Ivoire	pig	West Africa	1978	DNBSEQ
MSUS-CI-82-TSW62	T.b. brucei	T.b.brucei	Trypanozoon	Y	PRJEB49966	150	3.5	3.5	90.24	Côte d'Ivoire	pig	West Africa	1982	DNBSEQ
MSUS-CI-83-TSW-11	T.b. brucei	T.b.brucei	Trypanozoon	Y	PRJEB49966	150	3.6	3.6	87.84	Côte d'Ivoire	pig	West Africa	1983	DNBSEQ
MU09	T.b.evansi	T. b. evansi type A	Trypanozoon	N	SRR5307968	101	1.6	1.6	93.77	Ethiopia	camel		2013	Illumina
MU10	T.b.evansi	T. b. evansi type B	Trypanozoon	N	SRR5307967	101	1.8	1.8	93.3	Ethiopia	camel		2013	Illumina
Nabe	T.b. gambiense	T.b.gambiense	Trypanozoon	Y	PRJEB49966	150	3.5	3.5	94.19	Democratic Republic of the Congo	human	Central Africa	1995	DNBSEQ
NDMI	T.b. gambiense	T.b.gambiense	Trypanozoon	Y	PRJEB49966	150	3.5	3.5	91.1	Republic of Congo	human	Central Africa	1980	DNBSEQ
NKOUA	T.b. gambiense	T.b.gambiense	Trypanozoon	Y	PRJEB49966	150	3.6	3.6	90.28	Republic of Congo	human	Central Africa	1980	DNBSEQ
OUSOU	T.b. gambiense	T.b.gambiense	Trypanozoon	Y	PRJEB49966	150	1.7	1.7	92.22	Côte d'Ivoire	human	West Africa	1982	DNBSEQ
OVI	T.b.equiperdum	T. b. equiperdum type OVI	Trypanozoon	N	This_study	150	1.8	1.8	91.56	South Africa	horse			DNBSEQ
Pakwa	T.b. gambiense	T.b.gambiense	Trypanozoon	Y	PRJEB49966	150	3.5	3.5	93.66	Democratic Republic of the Congo	human	Central Africa	1995	DNBSEQ
Philippines	T.b.evansi	T. b. evansi type A	Trypanozoon	N	This_study	150	1.7	1.7	89.29	The Philippines	water buffalo		1996	DNBSEQ
RoTat_1.2	T.b.evansi	T. b. evansi type A	Trypanozoon	N	SRR5307574	70	0.7211	0.7211	90.24					Illumina
ROUPO-VAVOUA--80-MURAZ-14	T.b. gambiense	T.b.gambiense	Trypanozoon	Y	PRJEB49966	150	3.6	3.6	90.88	Côte d'Ivoire	human	West Africa	1980	DNBSEQ
Rumphi	T.b. rhodesiense	T.b.rhodesiense	Trypanozoon	Y	PRJEB49966	150	3.6	3.6	88.23	Malawi	human	East Africa	2007	DNBSEQ
STIB-816	T.b.evansi	T. b. evansi type A	Trypanozoon	N	This_study	150	1.7	1.7	89.27	China	bactrian camel		1978	DNBSEQ
STIB-851	T.b. rhodesiense	T.b.rhodesiense	Trypanozoon	Y	PRJEB49966	150	3.5	3.5	86.85	Uganda	human	East Africa	1990	DNBSEQ
STIB247	T.b.brucei	T.b.brucei	Trypanozoon	Y	ERR005857	76	0.9645	0.9645	88.52					Illumina
STIB386	T.b.gambiense	T.b.gambiense	Trypanozoon	Y	ERR022561	76	1.4	1.4	88.29					Illumina
STIB805	T.b.evansi	T. b. evansi type A	Trypanozoon	N	ERR005205	76	0.7486	0.7486	92.15					Illumina
STIB818	T.b.evansi.type.A	T. b. evansi type A	Trypanozoon	N	This_study	150	2.2	2.2	90.44	China	horse		1979	DNBSEQ
STIB900	T.b.rhodesiense	T.b.rhodesiense	Trypanozoon	Y	SRR3143433	76	1.8	1.8	88.27					Illumina
SVP	T.b.evansi	T. b. evansi type A	Trypanozoon	N	This_study	150	2.2	2.2	88.86					DNBSEQ
Te-Ap-N-D1	T.b.equiperdum	T. b. equiperdum type OVI	Trypanozoon	N	This_study	150	1.8	1.8	92.36	Venezuela	horse		1991	DNBSEQ
EATRO_1125_AnTat_1.1_90:13	T.b.brucei	T.b.brucei	Trypanozoon	Y	This_study	150	0.5792	0.5792	90.71	Uganda	bushbuck		1966	DNBSEQ	1.05078	40.4148
Zagora-I-17	T.b.evansi	T. b. evansi type A	Trypanozoon	N	This_study	150	1.9	1.9	92.21	Morocco	camel		1997	DNBSEQ
